# Supplementary material for: Tunneling of Mesh during Ventral Rectopexy: Technical Aspects and Long-Term Functional Results
Source: J Clin Med. 2022 Dec 30;12(1):294. doi: 10.3390/jcm12010294 (PMC9821569; doi:10.3390/jcm12010294)
Supplement: Supplementary file 1 [file jcm-12-00294-s001.zip]

Archive with 1 entries (1 files):
- jcm-1998055-supplementary.pdf
